# Supplementary material for: Lck is a relevant target in chronic lymphocytic leukaemia cells whose expression variance is unrelated to disease outcome
Source: Sci Rep. 2017 Dec 1;7:16784. doi: 10.1038/s41598-017-17021-w (PMC5711840; doi:10.1038/s41598-017-17021-w)
Supplement: Supplementary file 2 — Dataset 1 [file 41598_2017_17021_MOESM2_ESM.xlsx]

## Sheet: Sheet1
		CLL case	Lck	IGHV mut
		CLL 1958	101.4	0
		CLL 2063	116.5	0
		CLL 2230	181.6	0
		CLL 2255	141.8	0
		CLL 2399	31.5	0
		CLL 2453	186.8	0
		CLL 2453	180.5	0
		CLL 2562	123	0
		CLL 2747	123.1	0
		CLL 2764	52	0
		CLL 2953	49	0
		CLL 1754	145.2	0.35
		CLL 2656	19.5	0.35
		CLL 2724	74.8	1.09
		CLL 2246	186.9	1.39
		CLL 2209	235.5	1.75
		CLL 2783	189.1	3.06
		CLL 1801	107	3.16
		CLL 2999	39.5	3.64
		CLL 2006	212.8	4.42
		CLL 2354	185	4.56
		CLL 2950	198.5	5.21
		CLL 2120	58	5.37
		CLL 1851	108.5	6.1
		CLL 2581	218.5	6.61
		CLL 2237	170	8.59
		CLL 2371	61	8.93
		CLL 2608	138	8.94
		CLL 2157	110.7	11.11
		CLL 2711	42	12.28
		CLL 2045	57.7
		CLL 2056	167.6
		CLL 2679	127.4
		CLL 2683	80.9
		CLL 2689	185
		CLL 2701	222.4
		CLL 2739	65
		CLL 2749	211
		CLL 2954	75.2
		CLL 2961	195.7
