# Supplementary material for: Lck is a relevant target in chronic lymphocytic leukaemia cells whose expression variance is unrelated to disease outcome
Source: Sci Rep. 2017 Dec 1;7:16784. doi: 10.1038/s41598-017-17021-w (PMC5711840; doi:10.1038/s41598-017-17021-w)
Supplement: Supplementary file 3 — Dataset 2 [file 41598_2017_17021_MOESM3_ESM.xlsx]

## Sheet: Sheet1
Patient	CLL B cell LCK	CLL T cell LCK	Gender	CD38	IGHV Status	17p	Trisomy 12	11q	13q	Binet Stage	Rai Stage
4	0.4	0.543	Male	Negative	Mutated	FALSE	FALSE	FALSE	TRUE	B	II
5	0.66	0.995	Male	Positive	Unmutated	FALSE	FALSE	FALSE	FALSE	A	O
6	0.95	2.036	Female	Not known	Mutated	FALSE	FALSE	FALSE	FALSE	A	O
7	0.93	1.557	Male	Not known	Mutated	FALSE	FALSE	FALSE	FALSE	A	O
8	0.82	1.538	Female	Positive	Mutated	FALSE	FALSE	TRUE	TRUE	A	II
10	0.64	1.369	Female	Not known	Unmutated	TRUE	FALSE	FALSE	TRUE	A	O
11	0.62	1.66	Male	Negative	Unmutated	FALSE	FALSE	FALSE	TRUE	A	O
12	0.49		Female	Negative	Mutated	FALSE	FALSE	FALSE	FALSE	A	III
13	0.59	1.212	Male	Not known	Mutated	FALSE	FALSE	FALSE	FALSE	A	O
15	0.64	1.261	Female	Not known	Mutated	FALSE	FALSE	FALSE	FALSE	A	O
16	1.03	1.353	Female	Not known	Unmutated	FALSE	FALSE	FALSE	FALSE	A	O
17	0.58	1.321	Male	Negative	Mutated	FALSE	FALSE	FALSE	TRUE	A	O
18	0.71	1.181	Female	Not known	Mutated	FALSE	FALSE	FALSE	TRUE	A	O
20	0.56	1	Female	Not known	Mutated	FALSE	FALSE	FALSE	FALSE	A	O
21	0.84	1.449	Male	Negative	Mutated	FALSE	FALSE	FALSE	FALSE	A	O
23	0.83	1.421	Female	Not known	Mutated	FALSE	FALSE	FALSE	FALSE	A	O
24	0.73	1.381	Male	Positive	Unmutated	FALSE	TRUE	TRUE	FALSE	A	O
25	0.63	1.327	Male	Not known	Mutated	FALSE	FALSE	FALSE	FALSE	A	O
28	0.65	1.237	Female	Negative	Mutated	FALSE	FALSE	FALSE	FALSE	A	O
29	0.47	1.113	Male	Not known	Mutated	FALSE	FALSE	FALSE	FALSE	C	IV
30	0.42	0.874	Male	Positive	Unmutated	FALSE	FALSE	TRUE	TRUE	A	I
35	0.5	0.758	Male	Not known	Mutated	FALSE	FALSE	FALSE	FALSE	A	O
36	0.27	0.286	Female	Not known	Mutated	FALSE	FALSE	FALSE	FALSE	A	O
38	0.53	1.204	Female	Negative	Unmutated	FALSE	FALSE	FALSE	TRUE	A	I
39	0.49	0.984	Female	Not known	Mutated	FALSE	FALSE	FALSE	FALSE	A	O
41	0.45	1.031	Female	Negative	Mutated	FALSE	FALSE	FALSE	TRUE	A	O
43	0.25	0.557	Female	Not known	Mutated	FALSE	FALSE	FALSE	FALSE	A	I
44	0.98	1.045	Male	Negative	Mutated	FALSE	FALSE	FALSE	FALSE	B	II
45	0.4	1.125	Female	Not known	Mutated	FALSE	FALSE	FALSE	FALSE	A	O
46	0.59	1.272	Female	Not known	Mutated	FALSE	FALSE	FALSE	FALSE	B	III
48	0.49	1.17	Male	Positive	Unmutated	FALSE	FALSE	FALSE	TRUE	C	IV
49	0.34	1.028	Female	Not known	Mutated	FALSE	FALSE	FALSE	FALSE	A	O
52	0.7	1.105	Male	Not known	Mutated	FALSE	FALSE	FALSE	FALSE	A	O
55	0.93	1.273	Female	Not known	Mutated	FALSE	FALSE	FALSE	FALSE	C	IV
56	0.3	0.736	Male	Negative	Unmutated	FALSE	FALSE	FALSE	TRUE	A	O
57	0.38	1.086	Male	Positive	Mutated	FALSE	FALSE	FALSE	FALSE	B	II
59	0.55	0.803	Female	Negative	Mutated	FALSE	FALSE	TRUE	TRUE	A	O
60	0.54	1.325	Female	Not known	Mutated	FALSE	FALSE	FALSE	FALSE	A	O
64	0.69	1.432	Male	Not known	Mutated	FALSE	FALSE	FALSE	TRUE	B	I
65	0.7	1.416	Male	Not known	Mutated	FALSE	FALSE	FALSE	FALSE	A	O
70	0.78	1.578	Male	Negative	Mutated	FALSE	FALSE	FALSE	FALSE	A	O
71	0.56	1.291	Male	Negative	Mutated	FALSE	FALSE	FALSE	FALSE	A	I
73	0.24	1.128	Female	Negative	Mutated	FALSE	FALSE	FALSE	FALSE	A	O
74	0.924	1.21	Male	Not known	Mutated	FALSE	FALSE	FALSE	FALSE	B	II
76	0.906	1.493	Female	Negative	Mutated	FALSE	FALSE	FALSE	FALSE	A	O
81	0.544	1.291	Male	Negative	Mutated	FALSE	FALSE	TRUE	TRUE	A	O
82	0.479	1.172	Female	Not known	Mutated	FALSE	FALSE	FALSE	FALSE	A	O
88	0.553	1.332	Male	Negative	Mutated	FALSE	FALSE	FALSE	TRUE	B	II
90	0.619	0.993	Female	Negative	Mutated	FALSE	FALSE	FALSE	FALSE	A	O
91	0.48	1.362	Male	Positive	Unmutated	FALSE	FALSE	FALSE	FALSE	C	III
93	0.79	1.666	Male	Negative	Mutated	FALSE	FALSE	FALSE	TRUE	B	II
94	0.656	1.164	Male	Not known	Mutated	FALSE	FALSE	FALSE	TRUE	A	O
96	0.61	1.329	Male	Negative	Unmutated	FALSE	FALSE	FALSE	FALSE	A	O
98	0.44	1.29	Male	Negative	Mutated	FALSE	FALSE	FALSE	FALSE	A	O
99	0.371	1.043	Male	Not known	Unmutated	FALSE	FALSE	FALSE	FALSE	C	IV
100	0.23	0.732	Female	Positive	Unmutated	FALSE	FALSE	TRUE	TRUE	A	O
101	0.6	1.335	Female	Positive	Unmutated	FALSE	FALSE	FALSE	FALSE	B	I
103	0.58	1.195	Male	Negative	Mutated	FALSE	FALSE	FALSE	FALSE	A	O
104	0.57	1.215	Female	Negative	Mutated	FALSE	FALSE	FALSE	FALSE	A	O
105	0.4	1.277	Female	Negative	Mutated	FALSE	TRUE	FALSE	TRUE	A	O
106	0.541	0.818	Female	Negative	Mutated	FALSE	FALSE	FALSE	FALSE	C	III
107	0.837	1.456	Male		Mutated	FALSE	FALSE	FALSE	FALSE	A	I
111	0.43	1.064	Female	Not known	Mutated	FALSE	FALSE	FALSE	FALSE	A	O
112	0.37	1.158	Male	Negative	Unmutated	FALSE	FALSE	FALSE	FALSE	A	I
115	0.48	1.029	Female	Not known	Mutated	FALSE	FALSE	FALSE	FALSE	A
116	0.36	0.939	Male	Negative	Mutated	FALSE	FALSE	FALSE	FALSE	A	O
117	0.46	1.034	Male	Negative	Mutated	FALSE	FALSE	FALSE	TRUE	B	II
123	0.581	1.265	Female	Negative	Unmutated	FALSE	FALSE	FALSE	TRUE	A	O
125	0.298	1.066	Male	Not known	Unmutated	FALSE	FALSE	FALSE	FALSE	A
126	0.286	0.455	Male	Positive	Unmutated	TRUE	TRUE	FALSE	FALSE	A	O
131	0.57	1.842	Female	Not known	Mutated	FALSE	TRUE	FALSE	FALSE	A
132	0.858	1.333	Female	Negative	Mutated	FALSE	FALSE	FALSE	FALSE	A	O
133	0.368	0.646	Male	Negative	Unmutated	FALSE	FALSE	FALSE	TRUE	A	O
134	0.814	1.141	Male	Not known	Mutated	FALSE	FALSE	FALSE	TRUE	A	O
135	0.815	1.605	Male	Negative	Mutated	FALSE	FALSE	FALSE	FALSE	A	O
137	0.458	1.2	Female	Negative	Unmutated	TRUE	FALSE	FALSE	TRUE	C	IV
139	0.661	1.661	Male	Negative	Unmutated	FALSE	FALSE	FALSE	FALSE	C	III
140	0.685	1.102	Female	Not known	Mutated	FALSE	FALSE	FALSE	FALSE	A	O
141	0.693	1.577	Male	Negative	Mutated	FALSE	FALSE	FALSE	TRUE	C	III
142	0.704	1.773	Male	Negative	Unmutated	FALSE	FALSE	FALSE	FALSE	A	O
144	0.34	0.809	Male	Positive	Unmutated	FALSE	FALSE	FALSE	FALSE	A	O
145	0.538	1.581	Male	Negative	Mutated	FALSE	FALSE	FALSE	FALSE	A	O
146	0.147	1.382	Female	Not known	Mutated	FALSE	FALSE	FALSE	FALSE	A	O
149	0.612	1.028	Female	Negative	Mutated	FALSE	FALSE	FALSE	FALSE	A	O
150	0.351	1.047	Female	Positive	Unmutated	FALSE	FALSE	FALSE	TRUE	C	IV
151	0.439	1.079	Male	Negative	Mutated	FALSE	FALSE	FALSE	FALSE	A	O
166	0.327	0.942	Male	Positive	Mutated	FALSE	TRUE	FALSE	FALSE	B	III
169	0.724	1.372	Female	Not known	Mutated	FALSE	FALSE	FALSE	FALSE	A	O
171	0.424	0.992	Male	Negative	Unmutated	FALSE	FALSE	FALSE	FALSE	C	III
173	0.68	1.31	Male	Positive	Unmutated	FALSE	FALSE	FALSE	FALSE	A	I
175	0.329	1.055	Female	Negative	Mutated	FALSE	FALSE	FALSE	TRUE
176	0.399	1.199	Female	Not known	Mutated	FALSE	FALSE	FALSE	FALSE	A	O
178	0.007	1.116	Male	Positive	Unmutated	FALSE	FALSE	FALSE	FALSE	A	O
179	0.658	0.975	Male	Not known		FALSE	FALSE	FALSE	FALSE	A	O
180	0.57	1.272	Male	Negative	Mutated	FALSE	TRUE	TRUE	FALSE	C	IV
181	0.456	0.996	Male	Not known	Unmutated	FALSE	FALSE	FALSE	FALSE	C	IV
196	0.793	1.249	Male	Negative	Mutated	FALSE	FALSE	FALSE	FALSE	A	O
205	0.385	1.085	Female	Not known		FALSE	FALSE	FALSE	FALSE	A	O
206	0.317	1.165	Male	Negative		FALSE	FALSE	FALSE	FALSE	A	O
209	0.821	1.173	Male	Positive	Unmutated	FALSE	FALSE	FALSE	FALSE	A	O
213	0.409	1.097	Female			FALSE	FALSE	FALSE	FALSE	A	O
215	0.547	1.164	Male	Negative	Mutated	FALSE	FALSE	FALSE	FALSE	A	I
217	0.481	1.008	Female	Negative	Mutated	FALSE	FALSE	FALSE	FALSE	A	O
218	0.575	1.434	Male	Negative	Mutated	FALSE	FALSE	FALSE	FALSE	A	O
219	0.497	1.114	Male	Negative	Mutated	FALSE	FALSE	FALSE	FALSE	A	O
220	0.638	0.919	Male	Negative		FALSE	FALSE	FALSE	TRUE	C	IV
221	0.591	1.096	Male	Not known	Mutated	FALSE	FALSE	FALSE	FALSE	A	I
222	0.759	1.142	Female	Positive	Unmutated	FALSE	FALSE	FALSE	FALSE	A	O
223	0.48	1.164	Male	Negative	Mutated	FALSE	FALSE	FALSE	FALSE	A	O
224	0.643	1.308	Male	Not known	Mutated	FALSE	FALSE	FALSE	FALSE	A	O
225	0.366	1.108	Male	Negative	Mutated	FALSE	FALSE	FALSE	FALSE	A	I
226	0.817	1.945	Female	Negative	Unmutated	FALSE	FALSE	FALSE	FALSE	A	O
230	0.623	1.494	Male	Negative	Unmutated	FALSE	FALSE	FALSE	FALSE	A	O
232	1.142	1.615	Male	Negative	Mutated	FALSE	FALSE	FALSE	FALSE	A	O
233	0.96	1.843	Male	Negative	Mutated	FALSE	FALSE	FALSE	FALSE	A	O
234	0.899	1.522	Male	Not known	Mutated	FALSE	FALSE	FALSE	FALSE	A	O
236	0.405	0.957	Male	Not known	Mutated	FALSE	FALSE	FALSE	FALSE	A	O
240	0.645	1.79	Female	Negative	Mutated	FALSE	FALSE	FALSE	FALSE	A	O
242	0.427	0.924	Female	Negative	Mutated	FALSE	FALSE	FALSE	TRUE	A	O
243	0.609	1.032	Male	Negative		FALSE	FALSE	FALSE	FALSE	A	O
244	0.537	0.953	Male	Negative	Mutated	FALSE	FALSE	FALSE	FALSE	A	O
245	0.76	1.264	Male	Negative	Mutated	FALSE	FALSE	FALSE	FALSE	B	I
246	0.29	0.82	Female	Not known	Mutated	FALSE	FALSE	FALSE	FALSE	A	O
247	0.45	0.947	Male	Not known	Mutated	FALSE	FALSE	FALSE	FALSE	A	O
248	0.58	1.366	Male	Negative	Mutated	FALSE	FALSE	FALSE	FALSE	A	O
249	0.544	0.938	Male	Positive	Unmutated	FALSE	FALSE	FALSE	FALSE	C	IV
250	0.5	0.934	Female	Negative		FALSE	FALSE	FALSE	TRUE	C	II
251	0.481	0.825	Male	Negative		FALSE	FALSE	FALSE	FALSE	A	O
252	0.527	1.033	Female	Positive		FALSE	FALSE	FALSE	FALSE	C	IV
253	0.51	0.991	Male	Not known		FALSE	FALSE	FALSE	FALSE	C	IV
254	0.52	1.288	Female	Negative	Unmutated	FALSE	FALSE	FALSE	FALSE	A	O
257	0.863	1.195	Male	Negative		FALSE	FALSE	FALSE	FALSE	A	O
260	0.731	1.414	Male	Positive		FALSE	FALSE	FALSE	FALSE	A	O
